# Supplementary material for: Pseurotin A Validation as a Metastatic Castration-Resistant Prostate Cancer Recurrence-Suppressing Lead via PCSK9-LDLR Axis Modulation
Source: Mar Drugs. 2023 Mar 28;21(4):215. doi: 10.3390/md21040215 (PMC10144979; doi:10.3390/md21040215)
Supplement: Supplementary file 1 [file marinedrugs-21-00215-s001.zip]

Archive with 1 entries (1 files):
- marinedrugs-2277965-supplementary.pdf
